# Supplementary material for: Vitamin D3 replacement enhances antigen-specific immunity in older adults
Source: Immunother Adv. 2020 Nov 25;1(1):ltaa008. doi: 10.1093/immadv/ltaa008 (PMC9585673; doi:10.1093/immadv/ltaa008)
Supplement: ltaa008_suppl_Supplementary_Table_2 [file ltaa008_suppl_supplementary_table_2.xlsx]

## Sheet: Sheet1
VZV-specific inflammatory module genes
PYHIN1
FCGR2A
FOSL1
ARHGAP9
CLEC4A
LAMP3
TRAF1
GNLY
GIMAP1
LCP2
ADAP1
BCL2A1
PTAFR
CD69
SOCS1
NDC80
CYTH4
CARD16
RCSD1
SYTL3
CD274
HLA-DOB
ACP2
CLEC2D
IL18R1
LIMD2
CD53
STK17A
VSIG1
RBM38
PTPN2
DOCK2
ST3GAL1
CLEC10A
CX3CR1
ARHGAP31
ETHE1
DTX3L
KCNAB2
KIR2DL5A
PSMA5
NFKBIE
RHOF
PTPRC
SLX4
IRF7
CCL5
PIP4K2A
CASP8
ARHGAP22
DOCK8
FLT3LG
GRK6
HCST
PTPN6
LAIR1
HVCN1
HSF5
GLIPR1
ETS1
GSDMD
GPR174
IRAG2
CXCL10
ORAI2
CCR2
S100A9
DENND4A
PILRA
KLRK1
CHN1
WIPF1
RIPK3
FMNL3
TPK1
TNFAIP8L2
PREX1
GZMK
CNDP2
IRF8
THBS1
TNFRSF14
PIM2
ELF4
JAK3
PARVG
KIR2DS2
INPP4B
C16orf54
BAK1
ITGAL
MAD2L2
ITGAX
NCKAP1L
PPM1M
RNF175
ZNF267
INPP5D
TMC8
OAS1
SP110
PLEK
CST7
ADAP2
RSAD2
ALOX5AP
NCOA7
PSTPIP2
PITPNC1
PLEKHO2
SEL1L3
HCK
PLEKHO1
XAF1
PLAAT4
NMI
FCGR2C
PTGER4
THY1
NUP210
TCN2
WAS
ISG20
GPX1
GPR183
LAPTM5
IL2RB
CD84
IL18BP
SERPINA1
VCAM1
RPS6KA4
GMFG
CTSW
MGAT4A
LTB
ARL11
TLR1
SELPLG
SLC41A2
DPH3
HYOU1
KIAA0125
IL15RA
LILRB3
LPIN2
LRRC8C
APOL6
EVL
ISG15
CD300A
COTL1
TRAF3IP3
CYBB
CCL2
FGR
HLA-DMB
BIRC3
ZNF101
NCF4
GIMAP2
ARHGEF1
SERPINE2
IFI6
VASH1
CSF2RA
SERPINE1
ADAM8
FUT4
LILRA4
ARL4C
SAMSN1
VAV1
TRBV25-1
RGS16
XCL1
ARHGAP45
CCDC18
TESPA1
ZAP70
IPCEF1
WARS1
ANXA2R
APBA2
ARHGAP4
EVI2A
OTULINL
CD33
SPPL2A
TRDV3
FGD3
MPEG1
FPR3
DDX60
ITGA4
GAB3
FLVCR2
SIGLEC10
KIR3DL3
WDFY4
TLR8
OSMR
DOK3
NLRC4
OAS2
MICB
LILRB1
CTSC
TRAJ17
SECTM1
PSTPIP1
GZMH
CYRIA
PLAUR
REC8
NEK6
LILRB4
P2RX4
PTPRCAP
TAP1
DOK2
SAMHD1
LY86
CH25H
SELP
RUBCNL
IL26
ITK
CYB561D2
ST8SIA4
FMNL1
SLC25A19
PPP1R16B
KCNE4
CD163
TNF
GPR65
PTX3
TTYH3
CD2
PARP10
S1PR3
USP18
BST2
IL17RA
GPR171
CCR1
CORO1B
FAM20A
IGFLR1
FBXO6
PPT1
SUSD1
C5AR1
SLC15A3
MFNG
IL15
LYSMD2
PIK3R5
JAK2
BTK
C2
ST3GAL5
C1GALT1
CD52
MAP4K1
CTSZ
STAT4
MYBL1
LPCAT1
SELE
LRCH4
TLR2
CD86
TC2N
PARP9
HSD11B1
PSMB9
TLR4
IFI27
FERMT3
SLCO2B1
TMEM106A
GRINA
SMCO4
GPR18
ALOX5
SPOCK2
EVI2B
MOB3A
NAMPT
GAPT
MMP9
TYROBP
ARRB2
GPSM3
SPI1
TOX
ADA2
CMKLR1
IGSF6
KIR2DL2
CMTM7
KLRB1
SHKBP1
NLRC3
SLC39A14
TRANK1
PARP11
C1QB
CLEC4E
RASGRP2
PPP1R18
STX11
MIAT
NFKB2
CYTIP
PVT1
TFEC
GPR19
CNPY3
GZMB
RGS19
AOAH
FUOM
ME2
CALHM6
IFIT2
IRF1
GIMAP6
KLRC4
MCUB
CCDC88A
GIMAP8
ICAM3
RASSF4
SNX20
IL2RG
KLF12
OXNAD1
NABP1
HLA-DRB6
FXYD5
LPXN
CSF1R
IL6R
CXCL9
CFB
DOCK11
IFI35
DENND2D
CKLF
PSMB10
NCAPH2
IKZF1
DDX60L
HERC6
PARP8
ARPC1B
NCF2
SLFN5
ACSL5
UBE2D1
DMXL2
APOL3
VAMP5
SOCS3
ACSL4
SLAMF8
TCIRG1
GBP1
TNIP3
GIMAP4
AKNA
SMCHD1
TRIM5
IFIT5
TNFSF13B
CTSS
IFIT3
IRF1-AS1
ADAM19
STK17B
TOR4A
ZYX
IL7R
TMC6
CASP1
SCO2
MT1M
OAS3
HEATR9
SPN
BTN3A3
HSD3B7
GADD45B
ZNFX1
PAG1
MAN2B1
RAC2
IRF9
IL32
HCLS1
SGTB
SHFL
TNFRSF1B
MX1
MTHFD2
JAML
GRN
DRAM1
NMT1
RNASE6
TNFAIP3
CCL8
TRAC
CLEC7A
GNAI2
BTN3A1
DUSP3
LGALS3BP
ARHGAP25
MIR21
TAP2
VSIR
GBP3
LEF1
HLA-DOA
TAPBPL
SIGLEC1
HCP5
ARHGAP30
FYB1
VSIG4
ITGB2
FAS
TRIM22
LST1
RUNX2
PLCL2
CYTH1
C1orf162
STEAP1
PIK3AP1
CBL
IL16
PTPRE
STING1
IL4R
MARCKSL1
RAB29
APOBEC3G
TDRD7
SERPINB9
NFKB1
STAT5A
KIF2A
CD40
TAFA1
LCP1
IFNAR2
TNIP2
GLIPR2
TCF7
CMPK2
CCN1
SLC20A1
GCH1
MLKL
UPP1
GALM
SH2B3
IL10
GPR68
ATF5
NOCT
SORL1
IL2
PLCG2
CD48
PROCR
C1QC
SASH3
C1orf54
SNX10
SLC7A7
GBP5
PLA2G2D
BCL3
BIN2
SAMD9L
HS3ST3B1
INPP4A
BTN2A2
CLIC2
MCOLN2
TRAV8-3
GZMA
PACC1
ICAM1
THEMIS2
SLAMF7
CNTRL
MYD88
ITGB7
SLA2
GBP4
SLA
LGALS2
NAGA
HAVCR2
MX2
SP100
HERC5
ZNF80
PGGHG
HAPLN3
SAMD9
EHD1
LGALS9
PTPN18
KYNU
TSPAN33
CD8A
CISH
IFIT1
RASSF2
CCL19
PARP14
PLA2G7
DUSP5
MVP
SIGIRR
LYN
SMAP2
TNFSF13
TRIM21
DEF6
PNP
IL12RB1
PDE4B
EMILIN2
RUNX3
ARHGAP15
RASGRP1
GIMAP7
CYRIB
BTN3A2
C1QA
SRGN
RAVER1
EPSTI1
PRKCB
RTN1
TNC
IFIH1
RPS6KA1
CDC25B
IL10RA
RNF19B
TRIM69
DOCK10
TRBC1
CIB1
CD4
FKBP11
LMNB1
CORO1A
CCND3
EFHD2
APOL1
HLA-DPB2
FLOT2
RIN3
IFI44
LILRB2
ITGAM
CD3D
ALPK1
PTPN1
CYFIP2
PTPRJ
CPVL
CEMIP2
SLC39A8
CIITA
CYBC1
HLA-DQA1
ICAM2
C3AR1
LACTB
CHST11
DENND1B
UBA7
PRF1
SLC2A3
PLSCR1
CSF2RB
IFI44L
MNDA
PIK3CD
LY6E
PDPN
LY96
P2RY8
CFLAR
TRIM14
ANKRD44
CD83
UCP2
TNFSF14
LILRA2
PTPN22
ZBP1
SLFN13
SLAMF1
ADGRE2
CLECL1
TDRKH
EBI3
CFLAR-AS1
GRAP2
STAG3
CD3E
CD1D
LILRA6
LYZ
CFP
SLC9A7
CXCR4
CD68
TIFAB
FLT3
JAKMIP1
VMP1
SIRPB2
KBTBD8
ANGPTL6
IL6
SIRPG
KLRF1
FOXP3
PLCB2
KCNA3
TBX21
IFI16
HK3
FASLG
PSME2
RHOH
DCANP1
GBP2
ARHGDIB
KLRD1
NFKBID
SCML4
SQOR
TRBV7-3
LAG3
NCEH1
RELT
MYO1G
UBE2S
KLHDC7B
ICOS
TNFRSF17
CD160
LILRA3
MILR1
SUSD3
TXK
IL27RA
TRABD2A
SCT
PLA1A
GFI1
FGL2
CAMK4
CD247
IFITM1
SH2D1B
OSCAR
ZNF671
PCED1B
TBXAS1
SLFN12
PSMB8
CARD9
CYSLTR1
CD8B
CD37
MS4A6A
RTP4
FCMR
PLAC8
KIF21B
BATF3
GCNT1
SAMD3
AGAP2
PTPN7
LRP8
NCF1C
BATF
CD96
CELF2
IFI30
MEI1
NRROS
CXCL2
CD244
TIMP1
IL1B
CD72
LAP3
SUCNR1
MYO1F
IL18RAP
CYBA
SH3BGRL3
CCR7
CCL4
ERMN
SH2D1A
APOBEC3A
MIR155HG
CCRL2
RNF213
TNFSF11
FCGR1B
CXCR6
RELB
PACSIN1
IL21R
TRGV5
SH2D2A
ADGRG5
HLA-DPB1
IFNG
LPAL2
RTKN2
NCR3
IFITM3
TNFSF8
GVINP1
CXCL17
S100A12
SIRPB1
KIR2DL1
KLHL6
IL24
TRBV24-1
P2RX5
IGHM
KIR2DL4
PVRIG
HLA-DRA
SIGLEC5
HSH2D
PIK3CG
KLRG1
ACSL6
LINC00528
FCRL3
CD300LF
ADGRE1
RAB39A
ADAMDEC1
CLEC4C
LTA
ZNF831
CD80
CD226
KIR3DL1
IDO2
SPINK2
GPRIN3
CYTOR
ITPRIPL1
LAIR2
PARP15
SPIB
TTC16
STAP1
CASP5
TMEM156
LRRC25
KIR2DS5
RAB39B
TNFRSF9
TGM2
IL12RB2
GPR55
TSPAN32
TAPBP
CRTAM
SLCO5A1
GNGT2
ZNF792
DUSP2
DERL3
UBASH3A
GPR84
SLAMF6
KLRC3
PFN1
GRAP
APOBEC3B
FCN1
GJD3
FXYD2
CARMIL2
CD38
BTLA
LYPD1
SIGLEC7
TNFSF10
LY9
RNASE2
CXCL1
APOL2
RGL4
CTRL
CSF3R
LIPG
ZNF683
SIDT1
GZMM
IL23A
THEMIS
S1PR4
ENTHD1
IL2RA
CCDC65
TCL1A
LAX1
P2RY10
ELAVL4
PDCD1LG2
CD300C
PSME1
PRR5L
C5orf58
CD40LG
MS4A1
VNN2
HLA-F
HLA-DPA1
SIGLEC9
SHISAL2A
CXCL8
KMO
GRAMD1B
LILRA1
FCGR1A
NNMT
LDHB
CCR3
TIGIT
NME8
CLEC4D
MMP12
BLM
LCK
NAPSB
PATL2
CD6
CD180
BATF2
UBE2L6
SLC16A3
TAGAP
ARID3B
CASP4
MAP2K6
SLC12A9
P2RY6
TRPV2
ASF1B
CTLA4
PSMA8
IL4I1
SKAP1
EAF2
CHST2
LDLR
NFAM1
AIF1
CXCL11
C11orf21
KCNJ15
EOMES
NIBAN3
ARSB
RASAL3
SH2D3C
PLA2G2A
SH3TC1
RIPOR2
CD27
IDO1
ADGRE5
OASL
LAT2
CARD11
PRKCQ
CR1L
DHX58
ACAP1
NLRP3
TGFB1
RBP5
IKBIP
TBC1D10C
HLA-DMA
PPP6R1
PGAP6
P2RY13
CXorf65
IL3RA
RAB37
NLRC5
TLR7
RNF166
ARID5A
EMP3
C4orf48
IRF4
ABI3
SLC2A6
BACH2
IKBKE
RGS1
PARP12
POU2F2
CD5
STAT1
FPR1
GMIP
MAP3K14
APBB1IP
SELL
GVINP1
TDO2
FCER1G
PTGER2
CXorf21
DENND1C
SFMBT2
RGS18
SP140
IKZF3
TRBV7-8
CD28
ARMH1
CD3G
CD79B
CCR5
SLC6A12
RGS10
SIT1
TYMP
TMEM229B
FAM78A
NKG7
AIM2
JCHAIN
VOPP1
TRAT1
CXCR3
MTFP1
HLA-G
GIMAP5
STARD4
NLRP7
CCL21
POU2AF1
NCAPH
HELB
CHI3L2
MICAL1
PAQR8
LAMP5
PPP1R9B
CLEC12A
EIF2AK2
H3C3
SYT11
CR1
TNFRSF11B
NEFL
PLD4
KIAA0040
S100A8
RAB33A
FDCSP
PTGDR
KRT6A
TLR10
RASGEF1A
CEACAM21
BANK1
PRKX
APOL4
ATF3
CD1B
ODF3B
MS4A7
DNAJC5B
RAB20
CARD8
SFT2D2
RHOG
CX3CL1
TIGAR
HMOX1
SKA1
P2RY12
ERP27
FBP1
RESF1
ADPRH
PI15
TMEM176A
ACE2
ZFAT
CD200R1
NR4A3
CACNA2D4
VAC14
GPX2
TMEM71
KRT16
HBD
LY75
PASK
DPEP2
IL1RL1
RNF157
SP140L
CFI
MS4A3
PKN1
DYSF
MSRB1
DOK1
PCLAF
HLA-DQB1
METTL21A
MMP1
NETO2
IRF5
AKR1B10
ANXA6
PLCXD2
TMEM140
FBN2
CATSPERB
SLC24A4
FCRLA
EPOP
ZFP69
ENG
SIGLEC6
ATP8B4
SLC32A1
CCL22
CCDC102B
CD14
PTP4A3
LTF
ADAMTS1
PML
CCNA1
ZMYND15
SDC3
ERAP2
RFTN1
GPR160
ITGA5
CBLN3
RUNX1-IT1
GLT1D1
GK3P
GTSF1
S100A7
HTRA4
CD1C
MUC1
STYK1
CLEC1A
RPS16P5
COL4A4
GYPC
RARRES1
TMEM163
ASRGL1
FAM111B
TMEM176B
NELL2
KLK6
XDH
TMPRSS4
PPM1K
CASS4
TMPRSS3
ART3
SPRR4
MUC16
CLC
XCR1
SSTR2
ENPP4
SERPINA3
SLC35F3
FCGR3B
MCTP1
PDE3B
LCN2
ADORA3
KCNE3
UTS2
IGLV1-36
ETV7
CCL13
CCDC69
GJA4
IGKC
IL31RA
HCG26
GPR4
S100A3
PIGR
H1-3
MAP3K8
SCAMP5
ALOX15
SAA4
ABCD2
ADA
PIPOX
SLC8A1
HSD17B2
MMP3
DDX58
OLFM4
ZFY
EIF1AY
LRG1
