# Supplementary material for: Vitamin D3 replacement enhances antigen-specific immunity in older adults
Source: Immunother Adv. 2020 Nov 25;1(1):ltaa008. doi: 10.1093/immadv/ltaa008 (PMC9585673; doi:10.1093/immadv/ltaa008)
Supplement: ltaa008_suppl_Supplementary_Table_3 [file ltaa008_suppl_supplementary_table_3.xlsx]

## Sheet: Sheet1
Saline-specific inflammatory module genes
CCL7
CXCL8
CSF3
MT1A
IL6
XIRP1
FOSL1
CALCA
TNFRSF6B
PTX3
IL20
MMP3
SOCS3
LILRA3
TREM1
CCL2
OSM
SH2D5
IL1B
MCEMP1
LILRA5
NR4A3
CXCL1
FCGR1A
APOBEC3A
MMP12
CCL8
PROK2
MMP10
CXCL2
MT1M
SERPINE1
IL24
FCGR1B
MMP1
THBS1
KRT6C
FCAR
CD300E
ADAMTS4
CXCL6
BATF
S100A12
SELE
TREML4
CCL3
CH25H
IL1RL1
CCR1
FPR1
DCSTAMP
CCL11
IL4I1
NNMT
BCL2A1
ADAMTS8
CXCR1
SLC39A14
S100A9
RGS16
ICAM1
AREG
EPGN
LILRA1
MRGPRX4
CLEC4D
CCL4
LILRB3
USP17L4
MGAM
CD274
EGR4
HAS1
ORM1
NAMPT
SERPINA1
CCL4L2
LILRB1
CCDC187
MT2A
S100A8
RFPL4B
CTSL
TNFAIP6
TNFRSF10C
SRGN
FFAR3
ADGRE3
STON1-GTF2A1L
LILRB2
CYP27B1
FPR2
CASP5
CCL19
IQCA1L
MEDAG
FAM20C
BCL3
ADAMTS9
CSF3R
GREM1
BATF3
CD80
CEACAM3
HAS3
CCDC71L
VNN2
TNFRSF12A
LILRB4
BTNL3
SLC2A3
ETV3L
CXCL3
STEAP4
LILRA2
LILRA6
LBP
CCL20
NEU4
PTGS2
SELL
UAP1
ADGRE1
TNFSF14
IL18RAP
KRT16
USP17L1
RELB
ADAMTS1
SIGLEC9
TREML2
FCN1
CYP24A1
NABP1
HMOX1
PLAU
CXCL5
GFPT2
FGR
HAS2
OSMR
CD300LF
LTA
TMEM95
C11orf96
IL13
JAK3
CEBPD
CRLF2
IFNK
CCN1
HBEGF
ITGAX
ADGRG3
APOL2
S100A7
SERPINE2
SAMSN1
SOD2
PLSCR1
GPR4
TMEM26
ZFP36
LCN6
DOK5
SBNO2
PTGIR
SIGLEC12
CD180
SBK3
NR4A1
CD300LB
C4A
VNN3
CD300C
NLRP6
AC080128.3
SLC20A1
CCL1
MMP13
C2CD4B
SLAMF1
VCAM1
HEPHL1
SIRPB1
IRF1
SECTM1
CXCR2
TNF
SLC2A6
CSF2RB
C5AR1
PLA2G2A
FCGR3B
GPR88
HDC
ARC
FFAR2
TRGV5
GLIS3
CEMIP2
B4GALT5
PLAUR
SH2D2A
CCR5
GADD45B
CMTM2
HCK
LDLR
OPN1SW
MMP9
PDPN
CFAP99
FCGR2A
RUBCNL
NFIL3
STEAP1
ANGPTL4
IFI16
TYMP
PLEK
AEN
ADAM8
A3GALT2
C3AR1
